# Supplementary material for: Factors Determining the Functional State of Cardiac Surgery Patients with Complicated Postoperative Period
Source: Int J Environ Res Public Health. 2022 Apr 4;19(7):4329. doi: 10.3390/ijerph19074329 (PMC8998976; doi:10.3390/ijerph19074329)
Supplement: Supplementary file 1 [file ijerph-19-04329-s001.zip]

Archive with 1 entries (1 files):
- ijerph-1552229-supplementary.pdf
